# Supplementary material for: Chronic Stress That Changed Intestinal Permeability and Induced Inflammation Was Restored by Estrogen
Source: Int J Mol Sci. 2023 Aug 15;24(16):12822. doi: 10.3390/ijms241612822 (PMC10454097; doi:10.3390/ijms241612822)
Supplement: Supplementary file 1 [file ijms-24-12822-s001.zip]

Archive with 1 entries (1 files):
- ijms-2511935-supplementary.pdf
